# Supplementary material for: Mechanism exploration and prognosis study of Astragali Radix-Spreading hedyotis herb for the treatment of lung adenocarcinoma based on bioinformatics approaches and molecular dynamics simulation
Source: Front Chem. 2023 Mar 29;11:1128671. doi: 10.3389/fchem.2023.1128671 (PMC10090857; doi:10.3389/fchem.2023.1128671)
Supplement: Supplementary file 1 [file Table1.xlsx]

## Sheet: S1
S1 The diversity index of compounds
Num	1	2	3	4	5	6	7	8	9	10	11	12	13	14	15	16	17	18	19	20	21	22	23	24	25	26	27	28	29
1	1	0.107143	0.0833333	0.538462	0.2	0.0735294	0.192982	0.222222	0.385965	0.516129	0.822222	0.333333	0.109756	0.20339	0.338983	0.1	0.315789	0.0795455	0.5	0.269841	0.215385	0.2	0.0588235	0.0833333	0.120482	0.174603	0.120482	0.0823529	0.0961538
2	0.107143	1	0.168539	0.107143	0.0833333	0.0487805	0.0519481	0.0675676	0.0952381	0.103093	0.117647	0.112245	0.890909	0.0632911	0.0697674	0.108911	0.0731707	0.173913	0.112245	0.0689655	0.0823529	0.0625	0.157303	0.168539	0.630769	0.0481928	0.630769	0.179775	0.114035
3	0.0833333	0.168539	1	0.0963855	0.0595238	0.0769231	0.0533333	0.0694444	0.0714286	0.0824742	0.0813953	0.0918367	0.172414	0.108108	0.0714286	0.0784314	0.075	0.79661	0.0808081	0.0705882	0.0843373	0.0921053	0.442857	1	0.168539	0.0625	0.168539	0.688525	0.179245
4	0.538462	0.107143	0.0963855	1	0.2	0.0735294	0.192982	0.222222	0.755556	0.342857	0.438596	0.6	0.109756	0.224138	0.316667	0.0645161	0.293103	0.091954	0.352113	0.269841	0.215385	0.2	0.0714286	0.0963855	0.134146	0.174603	0.134146	0.0952381	0.106796
5	0.2	0.0833333	0.0595238	0.2	1	0.0597015	0.137931	0.142857	0.222222	0.194805	0.25	0.189873	0.0722892	0.189655	0.184615	0.0659341	0.216667	0.0568182	0.205128	0.238095	0.327586	0.186441	0.060241	0.0595238	0.0705882	0.180328	0.0705882	0.0714286	0.0980392
6	0.0735294	0.0487805	0.0769231	0.0735294	0.0597015	1	0.0892857	0.0925926	0.0746269	0.0875	0.0714286	0.0853659	0.05	0.0666667	0.107692	0.0952381	0.114754	0.0864198	0.0987654	0.123077	0.107692	0.12069	0.0506329	0.0769231	0.0617284	0.116667	0.0617284	0.103896	0.038835
7	0.192982	0.0519481	0.0533333	0.192982	0.137931	0.0892857	1	0.636364	0.196429	0.123288	0.186441	0.150685	0.0533333	0.229167	0.288462	0.0740741	0.235294	0.0506329	0.150685	0.283019	0.218182	0.153846	0.0263158	0.0533333	0.0519481	0.148148	0.0519481	0.0526316	0.030303
8	0.222222	0.0675676	0.0694444	0.222222	0.142857	0.0925926	0.636364	1	0.203704	0.142857	0.214286	0.171429	0.0694444	0.212766	0.354167	0.0897436	0.297872	0.0657895	0.171429	0.269231	0.226415	0.16	0.0410959	0.0694444	0.0675676	0.153846	0.0675676	0.0684932	0.0416667
9	0.385965	0.0952381	0.0714286	0.755556	0.222222	0.0746269	0.196429	0.203704	1	0.24	0.5	0.637931	0.0843373	0.22807	0.2	0.0652174	0.233333	0.0681818	0.376812	0.179104	0.2	0.0923077	0.0470588	0.0714286	0.108434	0.0895522	0.108434	0.0833333	0.0865385
10	0.516129	0.103093	0.0824742	0.342857	0.194805	0.0875	0.123288	0.142857	0.24	1	0.432836	0.466667	0.105263	0.148649	0.223684	0.0865385	0.236111	0.10101	0.71875	0.220779	0.192308	0.194444	0.0505051	0.0824742	0.103093	0.157895	0.103093	0.0816327	0.230769
11	0.822222	0.117647	0.0813953	0.438596	0.25	0.0714286	0.186441	0.214286	0.5	0.432836	1	0.380282	0.107143	0.196721	0.265625	0.10989	0.305085	0.0777778	0.555556	0.205882	0.246154	0.138462	0.0574713	0.0813953	0.117647	0.117647	0.117647	0.0930233	0.0943396
12	0.333333	0.112245	0.0918367	0.6	0.189873	0.0853659	0.150685	0.171429	0.637931	0.466667	0.380282	1	0.103093	0.175676	0.1875	0.0747664	0.197368	0.11	0.671642	0.170732	0.1875	0.128205	0.06	0.0918367	0.123711	0.097561	0.123711	0.102041	0.214953
13	0.109756	0.890909	0.172414	0.109756	0.0722892	0.05	0.0533333	0.0694444	0.0843373	0.105263	0.107143	0.103093	1	0.0649351	0.0843373	0.111111	0.075	0.177778	0.103093	0.0705882	0.0714286	0.0641026	0.16092	0.172414	0.677419	0.0493827	0.677419	0.170455	0.116071
14	0.20339	0.0632911	0.108108	0.224138	0.189655	0.0666667	0.229167	0.212766	0.22807	0.148649	0.196721	0.175676	0.0649351	1	0.186441	0.0843373	0.157895	0.102564	0.16	0.20339	0.166667	0.105263	0.0657895	0.108108	0.0632911	0.101695	0.0632911	0.0921053	0.05
15	0.338983	0.0697674	0.0714286	0.316667	0.184615	0.107692	0.288462	0.354167	0.2	0.223684	0.265625	0.1875	0.0843373	0.186441	1	0.0888889	0.72093	0.0681818	0.1875	0.462963	0.368421	0.365385	0.0470588	0.0714286	0.0823529	0.351852	0.0823529	0.0705882	0.0660377
16	0.1	0.108911	0.0784314	0.0645161	0.0659341	0.0952381	0.0740741	0.0897436	0.0652174	0.0865385	0.10989	0.0747664	0.111111	0.0843373	0.0888889	1	0.0804598	0.0961538	0.105769	0.0879121	0.101124	0.0833333	0.0582524	0.0784314	0.0980392	0.0813953	0.0980392	0.0990099	0.0555556
17	0.315789	0.0731707	0.075	0.293103	0.216667	0.114754	0.235294	0.297872	0.233333	0.236111	0.305085	0.197368	0.075	0.157895	0.72093	0.0804598	1	0.0714286	0.197368	0.388889	0.423077	0.367347	0.0493827	0.075	0.0731707	0.326923	0.0731707	0.0740741	0.0792079
18	0.0795455	0.173913	0.79661	0.091954	0.0568182	0.0864198	0.0506329	0.0657895	0.0681818	0.10101	0.0777778	0.11	0.177778	0.102564	0.0681818	0.0961538	0.0714286	1	0.0990099	0.0795455	0.0804598	0.101266	0.346154	0.79661	0.173913	0.0722892	0.173913	0.550725	0.194444
19	0.5	0.112245	0.0808081	0.352113	0.205128	0.0987654	0.150685	0.171429	0.376812	0.71875	0.555556	0.671642	0.103093	0.16	0.1875	0.105769	0.197368	0.0990099	1	0.170732	0.1875	0.128205	0.049505	0.0808081	0.123711	0.097561	0.123711	0.0909091	0.203704
20	0.269841	0.0689655	0.0705882	0.269841	0.238095	0.123077	0.283019	0.269231	0.179104	0.220779	0.205882	0.170732	0.0705882	0.20339	0.462963	0.0879121	0.388889	0.0795455	0.170732	1	0.490566	0.674419	0.0588235	0.0705882	0.0689655	0.761905	0.0689655	0.0697674	0.0857143
21	0.215385	0.0823529	0.0843373	0.215385	0.327586	0.107692	0.218182	0.226415	0.2	0.192308	0.246154	0.1875	0.0714286	0.166667	0.368421	0.101124	0.423077	0.0804598	0.1875	0.490566	1	0.543478	0.0470588	0.0843373	0.0697674	0.431373	0.0697674	0.0963855	0.0970874
22	0.2	0.0625	0.0921053	0.2	0.186441	0.12069	0.153846	0.16	0.0923077	0.194444	0.138462	0.128205	0.0641026	0.105263	0.365385	0.0833333	0.367347	0.101266	0.128205	0.674419	0.543478	1	0.0649351	0.0921053	0.0625	0.783784	0.0625	0.0909091	0.0816327
23	0.0588235	0.157303	0.442857	0.0714286	0.060241	0.0506329	0.0263158	0.0410959	0.0470588	0.0505051	0.0574713	0.06	0.16092	0.0657895	0.0470588	0.0582524	0.0493827	0.346154	0.049505	0.0588235	0.0470588	0.0649351	1	0.442857	0.157303	0.05	0.157303	0.43662	0.127273
24	0.0833333	0.168539	1	0.0963855	0.0595238	0.0769231	0.0533333	0.0694444	0.0714286	0.0824742	0.0813953	0.0918367	0.172414	0.108108	0.0714286	0.0784314	0.075	0.79661	0.0808081	0.0705882	0.0843373	0.0921053	0.442857	1	0.168539	0.0625	0.168539	0.688525	0.179245
25	0.120482	0.630769	0.168539	0.134146	0.0705882	0.0617284	0.0519481	0.0675676	0.108434	0.103093	0.117647	0.123711	0.677419	0.0632911	0.0823529	0.0980392	0.0731707	0.173913	0.123711	0.0689655	0.0697674	0.0625	0.157303	0.168539	1	0.0481928	1	0.166667	0.114035
26	0.174603	0.0481928	0.0625	0.174603	0.180328	0.116667	0.148148	0.153846	0.0895522	0.157895	0.117647	0.097561	0.0493827	0.101695	0.351852	0.0813953	0.326923	0.0722892	0.097561	0.761905	0.431373	0.783784	0.05	0.0625	0.0481928	1	0.0481928	0.0617284	0.0693069
27	0.120482	0.630769	0.168539	0.134146	0.0705882	0.0617284	0.0519481	0.0675676	0.108434	0.103093	0.117647	0.123711	0.677419	0.0632911	0.0823529	0.0980392	0.0731707	0.173913	0.123711	0.0689655	0.0697674	0.0625	0.157303	0.168539	1	0.0481928	1	0.166667	0.114035
28	0.0823529	0.179775	0.688525	0.0952381	0.0714286	0.103896	0.0526316	0.0684932	0.0833333	0.0816327	0.0930233	0.102041	0.170455	0.0921053	0.0705882	0.0990099	0.0740741	0.550725	0.0909091	0.0697674	0.0963855	0.0909091	0.43662	0.688525	0.166667	0.0617284	0.166667	1	0.145455
29	0.0961538	0.114035	0.179245	0.106796	0.0980392	0.038835	0.030303	0.0416667	0.0865385	0.230769	0.0943396	0.214953	0.116071	0.05	0.0660377	0.0555556	0.0792079	0.194444	0.203704	0.0857143	0.0970874	0.0816327	0.127273	0.179245	0.114035	0.0693069	0.114035	0.145455	1

## Sheet: S2
S2 The values of co-ordinates and grid size of molecular docking
Targets	RCSB IDs	(X, Y, Z)	size
EGFR	1XKK	(-50.844, 1.66, 26.608)	40,40,40
FAS	2JFD	(7.265, 38.63, -32.218)	40,40,40
GDF15	5VT2	(17.312, -17.546, -18.865)	40,40,40
ATK1	1HVY	(34.928, 34.928, 34.928)0	40,40,40
CDK1	2UZS	(21.429, 1.847, 191.532)	40,40,40
MAPK1	4YC3	(-6.962, 16.659, 40.808)	40,40,40
KRAS	1PME	(40.554, 103.139, 50.871)	40,40,40
STAT3	5YT3	(19.417, 7.035, 21.248)	40,40,40
MMP9	6NUQ	(43.471, 52.993, 39.169)	40,40,40
TYMS	1L6J	(67.725, 42.037, 26.197)	40,40,40
